# Supplementary material for: Genome-wide variation in the Angolan Namib Desert reveals unique pre-Bantu ancestry
Source: Sci Adv. 2023 Sep 22;9(38):eadh3822. doi: 10.1126/sciadv.adh3822 (PMC10516492; doi:10.1126/sciadv.adh3822)
Supplement: Supplementary file 2 — Tables S1 to S9 [file sciadv.adh3822_tables_s1_to_s9.zip]

Archive with 1 entries (1 files):
- adh3822_Tables S1 to S9.xlsx
